# Supplementary material for: Accessing HIV Care to Irregular Migrants in Israel, 2019–2024
Source: Viruses. 2025 Nov 29;17(12):1566. doi: 10.3390/v17121566 (PMC12737707; doi:10.3390/v17121566)
Supplement: Supplementary file 1 [file viruses-17-01566-s001.zip]

Archive with 1 entries (1 files):
- viruses-3971637-supplementary.pdf
